# Supplementary material for: Predicting the impact of rare variants on RNA splicing in CAGI6
Source: Hum Genet. 2024 Jan 3;144(2-3):243–51. doi: 10.1007/s00439-023-02624-3 (PMC11976748; doi:10.1007/s00439-023-02624-3)
Supplement: Supplementary file 2 — Supplementary file2 (XLSX 112 KB) [file 439_2023_2624_MOESM2_ESM.xlsx]

## Sheet: SupplementaryTable1_Key
Column Header	Meaning
VariantID	NM_ variant nomenclature
chrom	Chromosome variant is on
position	GRCh38 coordinate of variant
reference	Reference allele
alternative	Alternative allele
Gene	Gene the variant is in
LocationGroup	Location group relative to variant's nearest splice site (within 10bp of acceptor = NearAcc, within 10bp of donor = NearDon, Exonic but greater than 10bp from a splice site = Exonic>10, intronic and greater than 10bp from nearest splice site = Upstream>10 (if nearest splice site is an acceptor) or Downstream>10 (if nearest splice site is a donor))
AffectsSplicing	Outcome of the functional validations (whole blood based RT-PCR) to ascertain whether the variant affects splicing
BinaryAffectsSplicing	Binary coding of functional validation outcome (1 = splice affecting, 0 = not splice affecting)
T1m1_score	Prediction score from Team 1's model 1
T1m2_score	Prediction score from Team 1's model 2
T1m3_score	Prediction score from Team 1's model 3
T2_score	Prediction score from Team 2
T3_score	Prediction score from Team 3
T4_score	Prediction score from Team 4
T5m1_score	Prediction score from Team 5's model 1
T5m2_score	Prediction score from Team 5's model 2
T5m3_score	Prediction score from Team 5's model 3
T6_score	Prediction score from Team 6
T7_score	Prediction score from Team 7
T8_score	Prediction score from Team 8
SpliceAI_score	SpliceAI score (value given is the maximum of the four values SpliceAI gives for donor loss, donor gain, acceptor loss, acceptor gain)
CADD_score	CADD PHRED score
T1m1_prediction	Binary prediction from Team 1's model 1 (1 = splice affecting, 0 = not splice affecting)
T1m2_prediction	Binary prediction from Team 1's model 2 (1 = splice affecting, 0 = not splice affecting)
T1m3_prediction	Binary prediction from Team 1's model 3 (1 = splice affecting, 0 = not splice affecting)
T2_prediction	Binary prediction from Team 2 (1 = splice affecting, 0 = not splice affecting)
T3_prediction	Binary prediction from Team 3 (1 = splice affecting, 0 = not splice affecting)
T4_prediction	Binary prediction from Team 4 (1 = splice affecting, 0 = not splice affecting)
T5m1_prediction	Binary prediction from Team 5's model 1 (1 = splice affecting, 0 = not splice affecting)
T5m2_prediction	Binary prediction from Team 5's model 2 (1 = splice affecting, 0 = not splice affecting)
T5m3_prediction	Binary prediction from Team 5's model 3 (1 = splice affecting, 0 = not splice affecting)
T6_prediction	Binary prediction from Team 6 (1 = splice affecting, 0 = not splice affecting)
T7_prediction	Binary prediction from Team 7 (1 = splice affecting, 0 = not splice affecting)
T8_prediction	Binary prediction from Team 8 (1 = splice affecting, 0 = not splice affecting)
SpliceAI_prediction	Binary prediction from SpliceAI using 0.2 as a cutoff (1 = splice affecting, 0 = not splice affecting)
CADD_prediction	Binary prediction from CADD using 18 as a cutoff (1 = splice affecting, 0 = not splice affecting)
T1m1_correct	Binary classification of whether Team 1's model 1's splicing prediction was correct (1 = correct, 0 = incorrect)
T1m2_correct	Binary classification of whether Team 1's model 2's splicing prediction was correct (1 = correct, 0 = incorrect)
T1m3_correct	Binary classification of whether Team 1's model 3's splicing prediction was correct (1 = correct, 0 = incorrect)
T2_correct	Binary classification of whether Team 2's splicing prediction was correct (1 = correct, 0 = incorrect)
T3_correct	Binary classification of whether Team 3's splicing prediction was correct (1 = correct, 0 = incorrect)
T4_correct	Binary classification of whether Team 4's splicing prediction was correct (1 = correct, 0 = incorrect)
T5m1_correct	Binary classification of whether Team 5's model 1's splicing prediction was correct (1 = correct, 0 = incorrect)
T5m2_correct	Binary classification of whether Team 5's model 2's splicing prediction was correct (1 = correct, 0 = incorrect)
T5m3_correct	Binary classification of whether Team 5's model 3's splicing prediction was correct (1 = correct, 0 = incorrect)
T6_correct	Binary classification of whether Team 6's splicing prediction was correct (1 = correct, 0 = incorrect)
T7_correct	Binary classification of whether Team 7's splicing prediction was correct (1 = correct, 0 = incorrect)
T8_correct	Binary classification of whether Team 8's splicing prediction was correct (1 = correct, 0 = incorrect)
Sum_Teams_correct(max=12)	Sum of correct predictions across the 12 challenge entrants
SpliceAI_correct	Binary classification of whether SpliceAI's splicing prediction was correct (1 = correct, 0 = incorrect)
CADD_correct	Binary classification of whether CADD's splicing prediction was correct (1 = correct, 0 = incorrect)
Sum_all_correct(max=14)	Sum of correct predictions across the 12 challenge entrants plus SpliceAI and CADD

## Sheet: SupplementaryTable1
VariantID	chrom	position	reference	alternative	Gene	LocationGroup	AffectsSplicing	BinaryAffectsSplicing	T1m1_score	T1m2_score	T1m3_score	T2_score	T3_score	T4_score	T5m1_score	T5m2_score	T5m3_score	T6_score	T7_score	T8_score	SpliceAI_score	CADD_score	T1m1_prediction	T1m2_prediction	T1m3_prediction	T2_prediction	T3_prediction	T4_prediction	T5m1_prediction	T5m2_prediction	T5m3_prediction	T6_prediction	T7_prediction	T8_prediction	SpliceAI_prediction	CADD_prediction	T1m1_correct	T1m2_correct	T1m3_correct	T2_correct	T3_correct	T4_correct	T5m1_correct	T5m2_correct	T5m3_correct	T6_correct	T7_correct	T8_correct	Sum_Teams_correct(max=12)
NM_000059.3:c.682-3C>T	13	32330916	C	T	BRCA2	NearAcc	No	0	0.391625	0.204219	0.151212	0.25	0.00726278	0.0321548	0.1	0.1	0.1	0.01	0	0.286	0.01	13.13	0	0	0	0	0	0	0	0	0	0	0	1	0	0	1	1	1	1	1	1	1	1	1	1	1	0	11
NM_000138.4:c.2785A>C	15	48492530	T	G	FBN1	Exonic>10	No	0	0.00160723	0.0040497	0.00235705	0.25	0.00565782	0.0149151	0.1	0.1	0.1	0.01	1	0.042	0	24.1	0	0	0	0	0	0	0	0	0	0	0	0	0	1	1	1	1	1	1	1	1	1	1	1	1	1	12
NM_000138.4:c.4942+36A>G	15	48465532	T	C	FBN1	Downstream>10	No	0	0.815544	0.206244	0.848308	0.25	0.00933365	0.62149	0.5	0.5	0.5	0.53	1	0.06	0.02	1.478	1	0	1	0	0	1	1	0	1	1	1	1	0	0	0	1	0	1	1	0	0	1	0	0	0	0	4
NM_000138.4:c.6377T>C	15	48437324	A	G	FBN1	NearDon	No	0	0.0095444	0.0339702	0.0204366	0.5	0.139751	0.28	0.2	0.2	0.2	0.14	0	0.242	0.19	22.1	0	0	0	1	1	0	0	0	0	0	0	1	0	1	1	1	1	0	0	1	1	1	1	1	1	0	9
NM_000152.5:c.2577G>A	17	80118288	G	A	GAA	Exonic>10	No	0	0.0138586	0.0040497	0.00243377	0.25	0.00728555	0.0170504	0.1	0.1	0.1	0.01	0	0.022	0.01	48	0	0	0	0	0	0	0	0	0	0	0	0	0	1	1	1	1	1	1	1	1	1	1	1	1	1	12
NM_000256.3:c.1091-5C>T	11	47343629	G	A	MYBPC3	NearAcc	No	0	0.0227154	0.0048978	0.0092131	0.25	0.0159608	0.44	0.2	0.2	0.2	0.12	0	0.018	0.18	12.44	0	0	0	0	1	0	0	0	0	0	0	0	0	0	1	1	1	1	0	1	1	1	1	1	1	1	11
NM_000256.3:c.2149-8C>G	11	47338687	G	C	MYBPC3	NearAcc	No	0	0.0060463	0.0032094	0.00576431	0.25	0.00614433	0.0124968	0.4	0.4	0.4	0.01	0	0.02	0.01	6.006	0	0	0	0	0	0	0	0	0	0	0	0	0	0	1	1	1	1	1	1	1	1	1	1	1	1	12
NM_000256.3:c.677T>C	11	47348519	A	G	MYBPC3	Upstream>10	No	0	0.00247404	0.0040497	0.00235705	0.25	0.00626926	0	0.1	0.1	0.1	0	0	0.026	0.01	25.5	0	0	0	0	0	0	0	0	0	0	0	0	0	1	1	1	1	1	1	1	1	1	1	1	1	1	12
NM_000393.5:c.961-10T>G	2	189079117	A	C	COL5A2	NearAcc	No	0	0.00705442	0.0242331	0.0222193	0	0.00669564	0	0.1	0.1	0.1	0	0	0	0	13.25	0	0	0	0	0	0	0	0	0	0	0	0	0	0	1	1	1	1	1	1	1	1	1	1	1	1	12
NM_000551.4:c.574C>A	3	10149897	C	A	VHL	Exonic>10	No	0	0.00194658	0.00384399	0.00235705	0.25	0.0153309	0	0.1	0.1	0.1	0	0	0.068	0	25.4	0	0	0	0	1	0	0	0	0	0	0	0	0	1	1	1	1	1	0	1	1	1	1	1	1	1	11
NM_001145358.2:c.377C>T	15	75414301	G	A	SIN3A	Upstream>10	No	0	0.00389317	0.0119834	0.00423398	0.25	0.0635244	0.04	0.1	0.1	0.1	0.02	0	0.388	0	29.6	0	0	0	0	1	0	0	0	0	0	0	1	0	1	1	1	1	1	0	1	1	1	1	1	1	0	10
NM_001267550.2:c.76439G>C	2	178569693	C	G	TTN	Exonic>10	No	0	0.00294165	0.00397801	0.00381504	0.25	0.0102148	0	0	0	0	0	0	0	0	24.7	0	0	0	0	0	0	0	0	0	0	0	0	0	1	1	1	1	1	1	1	1	1	1	1	1	1	12
NM_002775.5:c.991C>T	10	122507388	C	T	HTRA1	Exonic>10	No	0	0.00203876	0.0044292	0.00251386	0.25	0.0059142	0	0.2	0.2	0.2	0	0	0.082	0	26.5	0	0	0	0	0	0	0	0	0	0	0	0	0	1	1	1	1	1	1	1	1	1	1	1	1	1	12
NM_003470.3:c.176T>C	16	8930301	A	G	USP7	NearDon	No	0	0.00334852	0.0040497	0.00264119	0.25	0.00833671	0	0.1	0.1	0.1	0	0	0.08	0	22.3	0	0	0	0	0	0	0	0	0	0	0	0	0	1	1	1	1	1	1	1	1	1	1	1	1	1	12
NM_005902.3:c.206+3G>T	15	67066363	G	T	SMAD3	NearDon	No	0	0.98636	0.765455	0.912882	0.5	0.987684	0.046791	0.1	0.1	0.1	0.02	1	0.796	0.02	22	1	1	1	1	1	0	0	0	0	0	0	1	0	1	0	0	0	0	0	1	1	1	1	1	1	0	6
NM_006231.4:c.1337G>A	12	132673597	C	T	POLE	Exonic>10	No	0	0.00283251	0.00941227	0.00394841	0.25	0.00722379	0.0576181	0	0	0	0.06	0	0.06	0.04	25	0	0	0	0	0	0	0	0	0	0	0	0	0	1	1	1	1	1	1	1	1	1	1	1	1	1	12
NM_007294.3:c.4675+4A>C	17	43074327	T	G	BRCA1	NearDon	No	0	0.330848	0.367465	0.479578	0.5	0.170716	0.529412	0.3	0.3	0.3	0.26	1	0.972	0.28	20.4	0	0	0	1	1	1	0	0	0	1	0	1	1	1	1	1	1	0	0	0	1	1	1	0	1	0	7
NM_007294.3:c.5334T>A	17	43049193	A	T	BRCA1	NearAcc	No	0	0.00797106	0.0158182	0.0136783	0.5	0.00643034	0	0.4	0.4	0.4	0	0	0.104	0	20.7	0	0	0	1	0	0	0	0	0	0	0	0	0	1	1	1	1	0	1	1	1	1	1	1	1	1	11
NM_017662.5:c.2538G>A	9	74792624	C	T	TRPM6	NearDon	No	0	0.990158	0.997177	0.993515	0.75	0.976795	0.332878	0.7	0.7	0.7	0.22	1	1	0.22	23.5	1	1	1	1	1	0	1	1	1	1	1	1	1	1	0	0	0	0	0	1	0	0	0	0	0	0	1
NM_000038.6:c.1549-19T>G	5	112827910	T	G	APC	Upstream>10	Yes	1	0.845678	0.723346	0.802212	0	0.436149	0.595588	0.2	0.2	0.2	0.46	1	0.77	0.46	10.84	1	1	1	0	1	1	0	0	0	1	0	1	1	0	1	1	1	0	1	1	0	0	0	1	0	1	7
NM_000038.6:c.423-8A>G	5	112775621	A	G	APC	NearAcc	Yes	1	0.985059	0.990214	0.979547	0.75	0.999297	0.904412	0.1	0.1	0.1	0.7	0	0.964	0.7	22.6	1	1	1	1	1	1	0	0	0	1	0	1	1	1	1	1	1	1	1	1	0	0	0	1	0	1	8
NM_000059.3:c.620C>T	13	32326602	C	T	BRCA2	Exonic>10	Yes	1	0.0176017	0.0374963	0.0230947	0.25	0.00567333	0.393395	0.1	0.1	0.1	0.28	0	0.546	0.28	27	0	0	0	0	0	0	0	0	0	1	0	1	1	1	0	0	0	0	0	0	0	0	0	1	0	1	2
NM_000138.4:c.6617-8T>A	15	48432996	A	T	FBN1	NearAcc	Yes	1	0.996288	0.999038	0.996926	1	0.995989	1	0.5	0.5	0.5	0.98	1	0.99	0.98	23.3	1	1	1	1	1	1	1	0	1	1	1	1	1	1	1	1	1	1	1	1	1	0	1	1	1	1	11
NM_000268.4:c.885+5G>A	22	29665069	G	A	NF2	NearDon	Yes	1	0.986062	0.964294	0.923804	1	0.825444	0.599265	0.3	0.3	0.3	0.52	1	1	0.52	23.7	1	1	1	1	1	1	0	0	0	1	1	1	1	1	1	1	1	1	1	1	0	0	0	1	1	1	9
NM_000276.4:c.1244+5G>A	X	129562791	G	A	OCRL	NearDon	Yes	1	0.993557	0.995431	0.985049	1	0.938664	0.613971	0.6	0.6	0.6	0.54	1	1	0.54	23.7	1	1	1	1	1	1	1	1	1	1	1	1	1	1	1	1	1	1	1	1	1	1	1	1	1	1	12
NM_000297.4:c.709+4dup	4	88019575	A	AA	PKD2	NearDon	Yes	1	0.983948	0.971541	0.979436	0.6667	0.993501	0.75	0.7	0.7	0.7	0.93	1	1	0.93	23.9	1	1	1	1	1	1	1	1	1	1	1	1	1	1	1	1	1	1	1	1	1	1	1	1	1	1	12
NM_000303.3:c.178G>A	16	8801910	G	A	PMM2	NearDon	Yes	1	0.984101	0.994206	0.992028	1	0.993417	0.676268	0.6	0.6	0.6	0.53	1	0.94	0.53	36	1	1	1	1	1	1	1	1	1	1	1	1	1	1	1	1	1	1	1	1	1	1	1	1	1	1	12
NM_000335.5:c.1115A>T	3	38606694	T	A	SCN5A	Exonic>10	Yes	1	0.00779184	0.0221206	0.0169213	0.25	0.0119487	0.511029	0.4	0.4	0.4	0.24	1	0.196	0.24	29.4	0	0	0	0	0	1	0	0	1	1	0	1	1	1	0	0	0	0	0	1	0	0	1	1	0	1	4
NM_001005273.3:c.4073-3C>A	17	7905097	C	A	CHD3	NearAcc	Yes	1	0.991347	0.991618	0.987762	0.75	0.767177	0.680147	0.6	0.6	0.6	0.73	1	0.998	0.73	22.7	1	1	1	1	1	1	1	1	1	1	1	1	1	1	1	1	1	1	1	1	1	1	1	1	1	1	12
NM_001009944.2:c.3162-12C>G	16	2112485	G	C	PKD1	Upstream>10	Yes	1	0.530762	0.339271	0.12108	0.25	0.968416	0.70564	0.5	0.5	0.5	0.69	1	0.99	0.69	9.918	1	0	0	0	1	1	1	0	1	1	0	1	1	0	1	0	0	0	1	1	1	0	1	1	0	1	7
NM_001013838.3:c.611+5G>A	16	67646978	G	A	CARMIL2	NearDon	Yes	1	0.640996	0.617309	0.335359	1	0.865553	0.805147	0.7	0.7	0.7	0.62	1	0.996	0.62	18.48	1	1	0	1	1	1	1	1	1	1	1	1	1	1	1	1	0	1	1	1	1	1	1	1	1	1	11
NM_001081.4:c.9236+5G>C	10	16874369	C	G	CUBN	NearDon	Yes	1	0.994653	0.999228	0.994377	1	0.0115995	0.862436	0.7	0.7	0.7	0.92	1	1	0.92	24.3	1	1	1	1	0	1	1	1	1	1	1	1	1	1	1	1	1	1	0	1	1	1	1	1	1	1	11
NM_001083961.2:c.1043+3A>G	19	36071719	A	G	WDR62	NearDon	Yes	1	0.978894	0.781352	0.900423	0.5	0.965318	0.207721	0.6	0.6	0.6	0.15	1	0.836	0.15	22.7	1	1	1	1	1	0	1	1	1	0	1	1	0	1	1	1	1	1	1	0	1	1	1	0	1	1	10
NM_001099404.2:c.3841-2A>G	3	38562539	T	C	SCN5A	NearAcc	Yes	1	0.997548	0.99889	0.998292	1	0.961161	0.794118	0.7	0.7	0.7	0.99	1	1	0.99	33	1	1	1	1	1	1	1	1	1	1	1	1	1	1	1	1	1	1	1	1	1	1	1	1	1	1	12
NM_001278116.2:c.2432-10T>G	X	153865829	A	C	L1CAM	NearAcc	Yes	1	0.560919	0.82716	0.660496	0	0.00660117	0.06	0.2	0.2	0.2	0.03	1	0.766	0.06	9.115	1	1	1	0	0	0	0	0	0	0	0	1	0	0	1	1	1	0	0	0	0	0	0	0	0	1	4
NM_001282531.3:c.108+4A>G	20	50903885	T	C	ADNP	NearDon	Yes	1	0.943364	0.948972	0.947854	0.5	0.985654	0.503676	0.3	0.3	0.3	0.14	1	0.996	0.05	23.3	1	1	1	1	1	1	0	0	0	0	0	1	0	1	1	1	1	1	1	1	0	0	0	0	0	1	7
NM_001852.4:c.1792+5G>A	1	40302616	C	T	COL9A2	NearDon	Yes	1	0.995971	0.993191	0.989091	1	0.744486	0.615968	0.3	0.3	0.3	0.75	1	0.994	0.82	23.2	1	1	1	1	1	1	0	0	0	1	1	1	1	1	1	1	1	1	1	1	0	0	0	1	1	1	9
NM_002816:c.297+5G>A	17	67357298	C	T	PSMD12	NearDon	Yes	1	0.993788	0.99843	0.988507	1	0.289489	0.753676	0.1	0.1	0.1	0.94	1	1	0.95	24.7	1	1	1	1	1	1	0	0	0	1	1	1	1	1	1	1	1	1	1	1	0	0	0	1	1	1	9
NM_003470.3:c.1573+5G>T	16	8905182	C	A	USP7	NearDon	Yes	1	0.995762	0.999148	0.994217	1	0.373064	0.944853	0.7	0.7	0.7	0.8	1	0.996	0.8	27.4	1	1	1	1	1	1	1	1	1	1	1	1	1	1	1	1	1	1	1	1	1	1	1	1	1	1	12
NM_003482.4:c.14814C>A	12	49027152	G	T	KMT2D	Exonic>10	Yes	1	0.601611	0.626588	0.766883	0.25	0.00602032	0.64135	0.6	0.6	0.6	0.89	1	0.124	0	4.432	1	1	1	0	0	1	0	0	0	1	0	0	0	0	1	1	1	0	0	1	0	0	0	1	0	0	5
NM_004204.5:c.690-5C>G	16	575834	C	G	PIGQ	NearAcc	Yes	1	0.163489	0.356744	0.219119	0.5	0.999985	0.705728	0.7	0.7	0.7	0.99	1	0.84	0.99	3.342	0	0	0	1	1	1	1	1	1	1	1	1	1	0	0	0	0	1	1	1	1	1	1	1	1	1	9
NM_004408.4:c.1197-8G>A	9	128224243	G	A	DNM1	NearAcc	Yes	1	0.0310649	0.0565644	0.0356219	0.3333	0.00780856	0.618382	0.1	0.1	0.1	0.03	0	0.066	0.03	18.33	0	0	0	0	0	1	0	0	0	0	0	1	0	1	0	0	0	0	0	1	0	0	0	0	0	1	2
NM_005032.7:c.1034A>G	X	115643359	A	G	PLS3	Exonic>10	Yes	1	0.868926	0.847957	0.886361	0.5	0.336291	0.753676	0.6	0.6	0.6	0.94	1	0.816	0.94	32	1	1	1	1	1	1	1	1	1	1	0	1	1	1	1	1	1	1	1	1	1	1	1	1	0	1	11
NM_005188.4:c.1096-7A>G	11	119278159	A	G	CBL	NearAcc	Yes	1	0.991852	0.997867	0.994226	1	0.999041	0.987779	0.7	0.7	0.7	1	1	0.956	1	25.3	1	1	1	1	1	1	1	1	1	1	1	1	1	1	1	1	1	1	1	1	1	1	1	1	1	1	12
NM_006015.6:c.2989-3C>G	1	26767787	C	G	ARID1A	NearAcc	Yes	1	0.990472	0.998013	0.993063	1	0.315903	0.709559	0.7	0.7	0.7	0.65	1	0.99	0.65	23.4	1	1	1	1	1	1	1	1	1	1	1	1	1	1	1	1	1	1	1	1	1	1	1	1	1	1	12
NM_006852.6:c.1550+5G>A	17	62596679	G	A	TLK2	NearDon	Yes	1	0.997457	0.999332	0.995352	1	0.945388	0.841912	0.6	0.6	0.6	0.96	1	0.998	0.96	26.6	1	1	1	1	1	1	1	1	1	1	1	1	1	1	1	1	1	1	1	1	1	1	1	1	1	1	12
NM_007294.3:c.301+1G>A	17	43104867	C	T	BRCA1	NearDon	Yes	1	0.998531	0.998217	0.998054	1	0.978854	0.597051	0.7	0.7	0.7	0.67	1	1	0.67	32	1	1	1	1	1	1	1	1	1	1	1	1	1	1	1	1	1	1	1	1	1	1	1	1	1	1	12
NM_007294.3:c.4358-31_4358-27delAAGTA	17	43076640	CTACTT	C	BRCA1	Upstream>10	Yes	1	0.0945744	0.0356423	0.121632	0	0.00667181	0.459124	0	0	0	0.37	0	0.828	0.37	13.51	0	0	0	0	0	0	0	0	0	1	0	1	1	0	0	0	0	0	0	0	0	0	0	1	0	1	2
NM_007294.3:c.5407_5467dup	17	43047702	C	CCATGGAAGCCATTGTCCTCTGTCCAGGCATCTGGCTGCACAACCACAATTGGGTGGACACC	BRCA1	NearAcc	Yes	1	0.041843	0.0356423	0.0444854	0.3333	0.0143555	0.375413	0.7	0.7	0.7	0.08	1	0.16	0.13	28.3	0	0	0	0	1	0	1	1	1	0	0	0	0	1	0	0	0	0	1	0	1	1	1	0	0	0	4
NM_007294.3:c.547+2dup	17	43099772	T	TA	BRCA1	NearDon	Yes	1	0.984901	0.970008	0.979871	0.6667	0.972024	0.772059	0.7	0.7	0.7	0.99	1	0.954	0.87	22.3	1	1	1	1	1	1	1	1	1	1	1	1	1	1	1	1	1	1	1	1	1	1	1	1	1	1	12
NM_012280.4:c.191+2dup	X	48478520	T	TT	FTSJ1	NearDon	Yes	1	0.989905	0.970008	0.979871	0.6667	0.976094	0.816176	0.7	0.7	0.7	0.86	1	0.992	0.86	24.3	1	1	1	1	1	1	1	1	1	1	1	1	1	1	1	1	1	1	1	1	1	1	1	1	1	1	12
NM_012330.4:c.2629+5G>A	10	74989117	G	A	KAT6B	NearDon	Yes	1	0.988723	0.999377	0.994432	1	0.948751	0.775735	0.2	0.2	0.2	0.98	1	0.996	0.98	26.4	1	1	1	1	1	1	0	0	0	1	1	1	1	1	1	1	1	1	1	1	0	0	0	1	1	1	9
NM_015443.4:c.1432-4del	17	46082545	GC	G	KANSL1	NearAcc	Yes	1	0.01187	0.013416	0.0177351	0	0.514388	0.04	0.2	0.2	0.2	0.02	0	0.048	0.02	5.019	0	0	0	0	1	0	0	0	0	0	0	0	0	0	0	0	0	0	1	0	0	0	0	0	0	0	1
NM_017934.7:c.822+3A>G	6	79025940	T	C	PHIP	NearDon	Yes	1	0.885391	0.830192	0.789933	0.5	0.945202	0	0.3	0.3	0.3	0	1	0.548	0.04	19.75	1	1	1	1	1	0	0	0	0	0	0	1	0	1	1	1	1	1	1	0	0	0	0	0	0	1	6
NM_018294.6:c.1375-13_1375-12del	10	100235775	CAG	C	CWF19L1	Upstream>10	Yes	1	0.800462	0.556207	0.663956	0.3333	0.00685779	0.518754	0	0	0	0.37	1	0.462	0.37	21.2	1	1	1	0	0	1	0	0	0	1	0	1	1	1	1	1	1	0	0	1	0	0	0	1	0	1	6
NM_152641.4:c.186G>A	12	45730137	G	A	ARID2	NearDon	Yes	1	0.448429	0.0568787	0.233966	0.75	0.860842	0.02	0.1	0.1	0.1	0.01	1	0.692	0.01	23.1	0	0	0	1	1	0	0	0	0	0	0	1	0	1	0	0	0	1	1	0	0	0	0	0	0	1	3
																		#N/A	#N/A	#N/A																	45	45	43	40	41	46	37	36	38	45	38	46
[truncated: 3 more columns]
